# Supplementary material for: Novel 3‑Methoxypropanamide Derivatives as Potential Antiseizure and Antinociceptive Agents: Experimental Evidence from In Vitro and In Vivo Studies
Source: J Med Chem. 2026 May 1;69(9):10019–45. doi: 10.1021/acs.jmedchem.5c02093 (PMC13308885; doi:10.1021/acs.jmedchem.5c02093)
Supplement: Supplementary file 2 [file jm5c02093_si_002.csv]

		Antiseizure actvity					Protective indexes (Pis)			ADME-Tox assay in vitro										Pharmacokinetic parameters (mice, 10 mg/kg, i.v.)																		Pharmacokinetic parameters (mice, 25 mg/kg, p.o.)
																				tmax (min)		Cmax (ng/mL(g))		?z (min-1)		t0.5?z (min)		Vz/F (L/kg)		CL/F (L/min/kg)		AUC0-t (ng min/mL(g))		AUC0-? (ng min/mL(g))		MRT (min)		tmax (min)		Cmax (ng/mL(g))		?z (min-1)		t0.5?z (min)		Vz/F (L/kg)		CL/F (L/min/kg)
Compound ID	SMILES	Pretreatment time (h)	ED50 MES (mg/kg)	ED50 6 Hz (32 mA) (mg/kg)	ED50 6 Hz (44 mA) (mg/kg)	TD50 (rotarod test) (mg/kg)	PI MES	PI 6 Hz (32 mA)	PI 6 Hz (44 mA)	PAMPA – Pe (10-6 cm/s) ± SD	PAMPA Membrane retention R (%) ± SD	Plasma protein binding – fraction bound fb (%±SD)	MLM t? (min)	MLM Clint (mL/min/kg)	CYP3A4 activity (% of control ± SD at 10 ?M)	CYP2D6 activity (% of control ± SD at 10 ?M)	HLMs % remaining	% protein bound (plasma)	% tissue bound (brain)	Serum	Brain	Serum	Brain	Serum	Brain	Serum	Brain	Serum	Brain	Serum	Brain	Serum	Brain	Serum	Brain	Serum	Brain	Serum	Brain	Serum	Brain	Serum	Brain	Serum	Brain	Serum	Brain	Serum	Brain
(R,S)-35	O=C(N1CCN(C2=CC=CC=C2)CC1)C(COC)NC(C)=O
(R,S)-36	O=C(N1CCN(C2=CC=CC(F)=C2)CC1)C(COC)NC(C)=O
(R,S)-37	O=C(N1CCN(C2=CC=C(F)C=C2)CC1)C(COC)NC(C)=O
(R,S)-38	O=C(N1CCN(C2=CC=CC(Cl)=C2)CC1)C(COC)NC(C)=O
(R,S)-39	O=C(N1CCN(C2=CC=C(Cl)C=C2)CC1)C(COC)NC(C)=O
(R,S)-40	O=C(N1CCN(C2=CC=C(Cl)C(Cl)=C2)CC1)C(COC)NC(C)=O
(R,S)-41	O=C(N1CCN(C2=CC(Cl)=CC(Cl)=C2)CC1)C(COC)NC(C)=O
(R,S)-42	O=C(N1CCN(C2=CC=CC(C(F)(F)F)=C2)CC1)C(COC)NC(C)=O	0.5	68.4 (62.9-74.3)	35.3 (29.0-43.1)	35.2 (23.5-52.7)	164.5 (152.4-177.5)	2.4	4.7	4.7
(R,S)-43	O=C(N1CCN(C2=CC=C(C(F)(F)F)C=C2)CC1)C(COC)NC(C)=O
(R,S)-44	O=C(N1CCN(C2=CC=CC(C3=CC=CC=C3)=C2)CC1)C(COC)NC(C)=O	0.5	32.0 (28.5-55.0)	15.8 (10.8-23.2)	23.4 (18.5-29.6)	65.3 (53.1-80.5)	2.0	4.1	2.8
(R,S)-45	O=C(N1CCN(C2=CC=C(C3=CC=CC=C3)C=C2)CC1)C(COC)NC(C)=O
(R,S)-46	O=C(N1CCN(C2=CC=CC(OC(F)(F)F)=C2)CC1)C(COC)NC(C)=O	0.5	38.3 (34.9-42.1)	10.0 (5.6-17.8)	22.9 (12.3-42.6)	86.7 (79.7-94.2)	2.3	8.7	3.8
(R,S)-47	O=C(N1CCN(C2=CC=C(OC(F)(F)F)C=C2)CC1)C(COC)NC(C)=O	0.5	76.3 (65.6-88.6)	24.5 (16.6-36.3)	24.5 (16.7-36.3)	152.7 (133.1-175.2)	2.0	6.2	6.2
(R,S)-48	O=C(N1CCN(C2=CC=CC(OC3=CC=CC=C3)=C2)CC1)C(COC)NC(C)=O	0.5	53.0 (51.2-55.0)	26.0 (20.0-33.6)	37.1 (27.8-49.4)	122.2 (107.6-138.8)	2.3	4.7	3.3
(R,S)-49	O=C(N1CCN(C2=CC=C(OC3=CC=CC=C3)C=C2)CC1)C(COC)NC(C)=O	0.5	66.5 (61.8-71.6)	20.2 (15.0-27.0)	23.9 (17.2-33.1)	98.4 (82.8-116.8)	1.5	4.9	4.1
(R,S)-50	O=C(N1CCN(C2=CC=CC(SC(F)(F)F)=C2)CC1)C(COC)NC(C)=O	0.5	37.5 (32.5-43.2)	14.3 (10.2-20.1)	18.3 (13.7-24.3)	111.3 (100.5-123.2)	3.0	7.8	6.1
(R,S)-51	O=C(N1CCN(C2=CC=C(SC(F)(F)F)C=C2)CC1)C(COC)NC(C)=O
(S)-44	O=C(N1CCN(C2=CC=CC(C3=CC=CC=C3)=C2)CC1)[C@H](COC)NC(C)=O	0.5	31.6 (26.0-38.5)	18.0 (11.2-29.0)	26.0 (20.0-33.6)	65.7 (60.3-71.6)	2.1	3.7	2.5
(R)-44	O=C(N1CCN(C2=CC=CC(C3=CC=CC=C3)=C2)CC1)[C@@H](COC)NC(C)=O	0.5	28.2 (24.9-32.0)	9.1 (5.7-14.5)	10.0 (5.6-17.8)	69.4 (61.4-78.3)	2.5	7.6	6.9
(S)-46	O=C(N1CCN(C2=CC=CC(OC(F)(F)F)=C2)CC1)[C@H](COC)NC(C)=O	0.5	42.7 (39.4-46.4)	14.7 (10.2-21.3)	22.7 (16.7-30.9)	98.4 (82.8-116.8)	2.3	6.7	4.4	6.8 ± 0.8	7.4	70.6 ± 12.0	130.8	41.5	97.4 ± 8.1	109.3 ± 1.0
(R)-46	O=C(N1CCN(C2=CC=CC(OC(F)(F)F)=C2)CC1)[C@@H](COC)NC(C)=O	0.5	35.6 (31.9-39.7)	8.4 (3.8-18.5)	19.1 (12.9-28.2)	87.2 (76.7-99.0)	2.4	10.4	4.6	6.0 ± 2.2	8.5	72.1 ± 11.3	128.4	42.3	95.8 ± 1.5	107.9 ± 0.6	85.8	41.2	50.4	5	5	7235.16	6716.67	0.026	0.026	26.62	26.41	21551,00		0.041		242273.3	169977.7	242341.3	169977.7	21.34	20.74	5	5	7026.67	5625.83	0.0068	0.0074	102.28	93.31	7,78		0.05
(S)-50	O=C(N1CCN(C2=CC=CC(SC(F)(F)F)=C2)CC1)[C@H](COC)NC(C)=O	0.5	36.5 (30.9-43.2)	14.4 (10.8-19.3)	20.0 (15.2-26.4)	94.8 (90.7-99.2)	2.9	8.1	5.2
(R)-50	O=C(N1CCN(C2=CC=CC(SC(F)(F)F)=C2)CC1)[C@@H](COC)NC(C)=O	0.5	33.5 (27.9-40.2)	12.1 (7.2-20.6)	18.2 (13.3-24.9)	98.4 (82.8-116.8)	2.6	6.6	4.7
[truncated: 53 more columns]
